# Supplementary material for: The rediscovered motor-related area 55b emerges as a core hub of music perception
Source: Commun Biol. 2022 Oct 18;5:1104. doi: 10.1038/s42003-022-04009-0 (PMC9579133; doi:10.1038/s42003-022-04009-0)
Supplement: Supplementary file 4 — Supplementary Data 1 [file 42003_2022_4009_MOESM4_ESM.xlsx]

## Sheet: Sheet1
	Authors	Year	Title	Task
1	Huang P et al.	2016	The Difference between Aesthetic Appreciation of Artistic and Popular Music: Evidence from an fMRI Study.	Perception
2	Trost W et al.	2014	Getting the beat: entrainment of brain activity by musical rhythm and pleasantness.	Perception
3	Tsai CG et al.	2010	Neural mechanisms involved in the oral representation of percussion music: an fMRI study.	Perception, Production
4	Vuust P et al.	2006	It don't mean a thing... Keeping the rhythm during polyrhythmic tension, activates language areas (BA47).	Production
5	Demorest SM et al.	2010	An fMRI investigation of the cultural specificity of music memory.	Perception, Memory
6	Martínez-Molina N et al.	2016	Neural correlates of specific musical anhedonia.	Perception
7	Meister IG et al.	2004	Playing piano in the mind--an fMRI study on music imagery and performance in pianists.	Production, Imagery
8	Morrison SJ et al.	2003	FMRI investigation of cross-cultural music comprehension.	Perception
9	Escoffier N et al.	2013	Emotional expressions in voice and music: same code, same effect?	Perception
10	Bogert B et al.	2016	Hidden sources of joy, fear, and sadness: Explicit versus implicit neural processing of musical emotions.	Perception
11	Schmithorst VJ	2005	Separate cortical networks involved in music perception: preliminary functional MRI evidence for modularity of music processing.	Perception
12	Brattico E et al.	2015	It's Sad but I Like It: The Neural Dissociation Between Musical Emotions and Liking in Experts and Laypersons.	Perception
13	Tsai CG et al.	2012	Specialization of the posterior temporal lobes for audio-motor processing - evidence from a functional magnetic resonance imaging study of skilled drummers.	Imagery
14	Vuust P et al.	2011	Tapping polyrhythms in music activates language areas.	Production
15	Mueller K et al.	2015	Investigating the dynamics of the brain response to music: A central role of the ventral striatum/nucleus accumbens.	Perception
16	Sachs M et al.	2017	Increased engagement of the cognitive control network associated with music training in children during an fMRI Stroop task.	Musical intervention / training
17	Menon V et al.	2005	The rewards of music listening: response and physiological connectivity of the mesolimbic system.	Perception
18	Jeong JW et al.	2011	Congruence of happy and sad emotion in music and faces modifies cortical audiovisual activation.	Perception
19	Pereira CS et al.	2011	Music and emotions in the brain: familiarity matters.	Perception
20	Schaefer RS et al.	2014	Moving to music: effects of heard and imagined musical cues on movement-related brain activity.	Production
21	Gebauer L et al.	2014	Intact brain processing of musical emotions in autism spectrum disorder, but more cognitive load and arousal in happy vs. sad music.	Perception
22	Karpati FJ et al.	2017	Dance and music share gray matter structural correlates.	Musical intervention / training
23	Rogalsky C et al.	2011	Functional anatomy of language and music perception: temporal and structural factors investigated using functional magnetic resonance imaging.	Perception
24	He H et al.	2017	Music Intervention Leads to Increased Insular Connectivity and Improved Clinical Symptoms in Schizophrenia.	Musical intervention / training
25	Chapin H et al.	2010	Dynamic emotional and neural responses to music depend on performance expression and listener experience.	Perception
26	Wong PC et al.	2011	The bimusical brain is not two monomusical brains in one: evidence from musical affective processing.	Perception
27	Fang J et al.	2015	Data-driven analysis of functional brain interactions during free listening to music and speech.	Perception
28	Tanaka S & Kirino E	2017	Dynamic Reconfiguration of the Supplementary Motor Area Network during Imagined Music Performance.	Imagery
29	Petrini K et al.	2011	The music of your emotions: neural substrates involved in detection of emotional correspondence between auditory and visual music actions.	Perception
30	Tervaniemi M et al.	2006	From air oscillations to music and speech: functional magnetic resonance imaging evidence for fine-tuned neural networks in audition.	Perception
31	Caria A et al.	2011	Functional and dysfunctional brain circuits underlying emotional processing of music in autism spectrum disorders.	Perception
32	Stewart L et al.	2003	Brain changes after learning to read and play music.	Musical intervention / training, Production
33	Hasegawa T et al.	2004	Learned audio-visual cross-modal associations in observed piano playing activate the left planum temporale. An fMRI study.	Perception
34	Watanabe T et al.	2008	Memory of music: roles of right hippocampus and left inferior frontal gyrus.	Perception, Memory
35	Seger CA et al.	2013	Corticostriatal contributions to musical expectancy perception.	Perception
36	Lerner Y et al.	2009	Eyes wide shut: amygdala mediates eyes-closed effect on emotional experience with music.	Perception
37	Koelsch S et al.	2013	The roles of superficial amygdala and auditory cortex in music-evoked fear and joy.	Perception
38	Aubé W et al.	2015	Fear across the senses: brain responses to music, vocalizations and facial expressions.	Perception
39	Kornysheva K et al.	2010	Tuning-in to the beat: Aesthetic appreciation of musical rhythms correlates with a premotor activity boost.	Perception
40	Koelsch S et al.	2006	Investigating emotion with music: an fMRI study.	Perception
41	Mitterschiffthaler MT et al.	2007	functional MRI study of happy and sad affective states induced by classical music.	Perception
42	Herdener M et al.	2014	Jazz drummers recruit language-specific areas for the processing of rhythmic structure.	Perception
43	Seung Y et al.	2005	Brain activation during music listening in individuals with or without prior music training.	Perception
44	Angulo-Perkins A et al.	2014	Music listening engages specific cortical regions within the temporal lobes: differences between musicians and non-musicians.	Perception
45	Park M et al.	2013	Personality traits modulate neural responses to emotions expressed in music.	Perception
46	Harris R & de Jong BM	2015	Differential parietal and temporal contributions to music perception in improvising and score-dependent musicians, an fMRI study.	Perception
47	Ripollés P et al.	2016	Music supported therapy promotes motor plasticity in individuals with chronic stroke.	Musical intervention / training
48	Berns GS et al.	2010	Neural mechanisms of the influence of popularity on adolescent ratings of music.	Perception
49	Koelsch S et al.	2005	Adults and children processing music: an fMRI study.	Perception
50	Ellis RJ et al.	2012	Differentiating maturational and training influences on fMRI activation during music processing.	Perception
51	Alluri V et al.	2013	From Vivaldi to Beatles and back: predicting lateralized brain responses to music.	Perception
52	Mongelli V et al.	2017	Music and words in the visual cortex: The impact of musical expertise.	Perception
53	Salmi J et al.	2017	Distributed neural signatures of natural audiovisual speech and music in the human auditory cortex.	Perception
54	Fedorenko E et al.	2012	Sensitivity to musical structure in the human brain.	Perception
55	Musso M et al.	2015	A single dual-stream framework for syntactic computations in music and language.	Perception
56	Uhlig M et al.	2013	The importance of integration and top-down salience when listening to complex multi-part musical stimuli.	Perception
57	Margulis EH et al.	2009	Selective neurophysiologic responses to music in instrumentalists with different listening biographies.	Perception
58	Lepping RJ et al.	2016	Neural Processing of Emotional Musical and Nonmusical Stimuli in Depression.	Perception
59	Sammler D et al.	2013	Co-localizing linguistic and musical syntax with intracranial EEG.	Perception
60	Lee H & Noppeney U	2011	Long-term music training tunes how the brain temporally binds signals from multiple senses.	Perception
61	Harris R & de Jong BM	2014	Cerebral activations related to audition-driven performance imagery in professional musicians.	Perception, Imagery
62	Dick F et al.	2011	Auditory-motor expertise alters "speech selectivity" in professional musicians and actors.	Perception
63	Leaver AM et al.	2009	Brain activation during anticipation of sound sequences.	Perception, Imagery
64	Omar R et al.	2011	The structural neuroanatomy of music emotion recognition: evidence from frontotemporal lobar degeneration.	Perception
65	Angenstein N et al.	2012	Interaction between bottom-up and top-down effects during the processing of pitch intervals in sequences of spoken and sung syllables.	Perception
66	Nan Y & Friederici AD	2013	Differential roles of right temporal cortex and Broca's area in pitch processing: evidence from music and Mandarin.	Perception
67	Specht K et al.	2009	Detection of differential speech-specific processes in the temporal lobe using fMRI and a dynamic "sound morphing" technique.	Perception
68	Raglio A et al.	2016	Effects of active music therapy on the normal brain: fMRI based evidence.	Perception, Musical intervention / training
69	Brown S et al.	2006	The neural basis of human dance.	Production (dance), Perception
70	Janata P	2009	The neural architecture of music-evoked autobiographical memories.	Perception
71	Downey LE et al.	2013	Mentalising music in frontotemporal dementia.	Perception
72	Wehrum S et al.	2011	Can you hear a difference? Neuronal correlates of melodic deviance processing in children.	Perception
73	Eldar E et al.	2007	Feeling the real world: limbic response to music depends on related content.	Perception
74	Hsieh S et al.	2012	Brain correlates of musical and facial emotion recognition: evidence from the dementias.	Perception
75	Trost W et al.	2012	Mapping aesthetic musical emotions in the brain.	Perception
76	Montag C et al.	2011	How one's favorite song activates the reward circuitry of the brain: personality matters!	Perception
77	Guerrero Arenas C et al.	2016	Strategies for tonal and atonal musical interpretation in blind and normally sighted children: an fMRI study.	Perception
78	Hoppe C et al.	2014	Silent music reading: auditory imagery and visuotonal modality transfer in singers and non-singers.	Perception
79	Bengtsson SL & Ullén F	2006	Dissociation between melodic and rhythmic processing during piano performance from musical scores.	Production
80	Kim J et al.	2018	Identification of task sets within and across stimulus modalities.	Perception
81	Groussard M et al.	2010	When music and long-term memory interact: effects of musical expertise on functional and structural plasticity in the hippocampus.	Perception
82	Bleich-Cohen M et al.	2009	Reduced language lateralization in first-episode schizophrenia: an fMRI index of functional asymmetry.	Perception
83	Plailly J et al.	2007	The feeling of familiarity of music and odors: the same neural signature?	Perception
84	Dehaene-Lambertz G et al.	2010	Language or music, mother or Mozart? Structural and environmental influences on infants' language networks.	Perception
85	Bianco, R et al.	2016	Neural networks for harmonic structure in music perception and action.	Perception, Production
86	Wong YK & Gauthier I	2010	A multimodal neural network recruited by expertise with musical notation.	Other
87	Jiang F et al.	2013	Functional localization of the auditory thalamus in individual human subjects.	Perception
88	Wallmark Z et al.	2018	Neurophysiological Effects of Trait Empathy in Music Listening.	Perception
89	Nan Y et al.	2008	Cross-cultural music phrase processing: an fMRI study.	Perception
90	Grunkina V et al.	2016	The Role of Left Hemispheric Structures for Emotional Processing as a Monitor of Bodily Reaction and Felt Chill - a Case-Control Functional Imaging Study.	Perception
91	Flores-Gutiérrez EO et al.	2007	Metabolic and electric brain patterns during pleasant and unpleasant emotions induced by music masterpieces.	Perception
92	Park M et al.	2014	Differences between musicians and non-musicians in neuro-affective processing of sadness and fear expressed in music.	Perception
93	Grahn JA & McAuley JD	2009	Neural bases of individual differences in beat perception.	Perception
94	Lee YS et al.	2011	Investigation of melodic contour processing in the brain using multivariate pattern-based fMRI.	Perception
95	Bunzeck N et al.	2005	Scanning silence: mental imagery of complex sounds.	Other
96	Beck Lidén C et al.	2016	Neurobiology of knowledge and misperception of lyrics.	Other
97	Dal Mas DE & Wittmann BC	2017	Avoiding boredom: Caudate and insula activity reflects boredom-elicited purchase bias.	Other
98	Toiviainen P et al.	2014	Capturing the musical brain with Lasso: Dynamic decoding of musical features from fMRI data.	Perception
99	Koelsch S et al.	2013	Neural correlates of emotional personality: a structural and functional magnetic resonance imaging study.	Other
100	Milton J et al.	2007	The mind of expert motor performance is cool and focused.	Other
101	Zhang C et al.	2017	Neural bases of congenital amusia in tonal language speakers.	Perception
102	Donnay GF et al.	2014	Neural substrates of interactive musical improvisation: an FMRI study of 'trading fours' in jazz.	Production
103	Konoike N et al.	2012	Rhythm information represented in the fronto-parieto-cerebellar motor system.	Perception, Production
104	Sihvonen AJ et al.	2016	Neural Basis of Acquired Amusia and Its Recovery after Stroke.	Perception
105	Forbes CE et al.	2012	Negative stereotype activation alters interaction between neural correlates of arousal, inhibition and cognitive control.	Other
106	Villarreal MF et al.	2013	Neural correlates of musical creativity: differences between high and low creative subjects.	Production
107	Tachibana RO et al.	2010	Novel approach for understanding the neural mechanisms of auditory-motor control: pitch regulation by finger force.	Perception
108	Klein ME & Zatorre RJ	2011	A role for the right superior temporal sulcus in categorical perception of musical chords.	Perception
109	Steinbeis N & Koelsch S	2009	Understanding the intentions behind man-made products elicits neural activity in areas dedicated to mental state attribution.	Perception
110	Buchsbaum BR et al.	2011	Conduction aphasia, sensory-motor integration, and phonological short-term memory - an aggregate analysis of lesion and fMRI data.	Other
111	Chen JL et al.	2006	Interactions between auditory and dorsal premotor cortex during synchronization to musical rhythms.	Production
112	Grahn JA & Rowe JB	2013	Finding and feeling the musical beat: striatal dissociations between detection and prediction of regularity.	Perception
113	Hymers M et al.	2015	Neural mechanisms underlying song and speech perception can be differentiated using an illusory percept.	Perception
114	Kitayama S et al.	2013	Neural mechanisms of dissonance: an fMRI investigation of choice justification.	Other
115	Oetken S et al.	2017	Don't worry, be happy - Neural correlates of the influence of musically induced mood on self-evaluation.	Other
116	Zatorre RJ et al.	2010	Mental reversal of imagined melodies: a role for the posterior parietal cortex.	Perception, Imagery
117	Hesling I et al.	2010	The integration of prosodic speech in high functioning autism: a preliminary FMRI study.	Other
118	Wilson SJ et al.	2011	Finding your voice: a singing lesson from functional imaging.	Imagery
119	Schön D et al.	2010	Similar cerebral networks in language, music and song perception.	Perception
120	Alluri V et al.	2012	Large-scale brain networks emerge from dynamic processing of musical timbre, key and rhythm.	Perception
121	Oechslin MS et al.	2013	Degree of musical expertise modulates higher order brain functioning.	Perception
122	Brown RM et al.	2013	Repetition suppression in auditory-motor regions to pitch and temporal structure in music.	Perception, Production
123	Lappe C et al.	2013	A beamformer analysis of MEG data reveals frontal generators of the musically elicited mismatch negativity.	Perception
124	Koelsch S et al.	2018	The auditory cortex hosts network nodes influential for emotion processing: An fMRI study on music-evoked fear and joy.	Perception
125	Henry MJ et al.	2015	Selective attention to temporal features on nested time scales.	Other
126	James CE et al.	2017	Electrical Neuroimaging of Music Processing Reveals Mid-Latency Changes with Level of Musical Expertise.	Perception, Musical intervention / training
127	Lu J et al.	2017	The Multiple-Demand System in the Novelty of Musical Improvisation: Evidence from an MRI Study on Composers.	Imagery
128	Wilson SJ et al.	2009	The neurocognitive components of pitch processing: insights from absolute pitch.	Perception
129	Kornysheva K & Schubotz RI	2011	Impairment of auditory-motor timing and compensatory reorganization after ventral premotor cortex stimulation.	Production
130	Jerde TA et al.	2011	Dissociable systems of working memory for rhythm and melody.	Perception
131	Chen JL et al.	2012	Learning to play a melody: an fMRI study examining the formation of auditory-motor associations.	Perception, Production
132	Osnes B et al.	2011	Increased activation in superior temporal gyri as a function of increment in phonetic features.	Perception
133	Bravo F et al.	2017	Sensory cortical response to uncertainty and low salience during recognition of affective cues in musical intervals.	Perception
134	Cordes JS et al.	2015	Cognitive and neural strategies during control of the anterior cingulate cortex by fMRI neurofeedback in patients with schizophrenia.	Other
135	Mayer AR et al.	2006	The neural networks underlying endogenous auditory covert orienting and reorienting.	Other
136	Sluming V et al.	2007	Broca's area supports enhanced visuospatial cognition in orchestral musicians.	Other
137	Pecenka N et al.	2013	eural correlates of auditory temporal predictions during sensorimotor synchronization.	Production, Perception
138	Obleser J et al.	2008	Bilateral speech comprehension reflects differential sensitivity to spectral and temporal features.	Other
139	Li CW et al.	2015	Listening to music in a risk-reward context: The roles of the temporoparietal junction and the orbitofrontal/insular cortices in reward-anticipation, reward-gain, and reward-loss.	Perception
140	Belyk M et al.	2017	Convergence of semantics and emotional expression within the IFG pars orbitalis.	Other
141	Baumgartner T et al.	2006	The emotional power of music: how music enhances the feeling of affective pictures.	Perception
142	Leung AW & Alain C	2011	Working memory load modulates the auditory "What" and "Where" neural networks.	Other
143	Angenstein N & Brechmann A	2013	Division of labor between left and right human auditory cortices during the processing of intensity and duration.	Other
144	Vartanian O & Goel V	2005	Task constraints modulate activation in right ventral lateral prefrontal cortex.	Other
145	Luo C et al.	2012	Musical training induces functional plasticity in perceptual and motor networks: insights from resting-state FMRI.	Musical intervention / training
146	Angenstein N & Brechmann A	2013	Left auditory cortex is involved in pairwise comparisons of the direction of frequency modulated tones.	Perception
147	Foster NEV et al.	2013	Common parietal activation in musical mental transformations across pitch and time.	Perception
148	Buse J & Roessner V	2016	Neural correlates of processing harmonic expectancy violations in children and adolescents with OCD.	Perception
149	Raz G et al.	2017	Robust inter-subject audiovisual decoding in functional magnetic resonance imaging using high-dimensional regression.	Other
150	Schulze K et al.	2011	Neuroarchitecture of verbal and tonal working memory in nonmusicians and musicians.	Perception
151	Krick CM et al.	2017	Heidelberg Neuro-Music Therapy Restores Attention-Related Activity in the Angular Gyrus in Chronic Tinnitus Patients.	Other
152	Dyck M et al.	2011	Cognitive versus automatic mechanisms of mood induction differentially activate left and right amygdala.	Perception
153	Kim J et al.	2017	Representations of modality-general valence for videos and music derived from fMRI data.	Perception
154	Oohashi T et al.	2000	Inaudible high-frequency sounds affect brain activity: hypersonic effect.	Perception
155	Wagner G et al.	2009	Reduced heat pain thresholds after sad-mood induction are associated with changes in thalamic activity.	Other
156	Grahn JA et al.	2011	FMRI investigation of cross-modal interactions in beat perception: audition primes vision, but not vice versa.	Perception
157	Ford JH et al.	2011	Differential neural activity during search of specific and general autobiographical memories elicited by musical cues.	Perception
158	Osnes B et al.	2011	Effective connectivity analysis demonstrates involvement of premotor cortex during speech perception.	Perception
159	Vaquero L et al.	2016	Structural neuroplasticity in expert pianists depends on the age of musical training onset.	Musical intervention / training
160	James CE et al.	2014	Musical training intensity yields opposite effects on grey matter density in cognitive versus sensorimotor networks.	Musical intervention / training
161	Chang SE et al.	2016	Relation between functional connectivity and rhythm discrimination in children who do and do not stutter.	Perception
162	Muayqil T et al.	2015	Representation of visual symbols in the visual word processing network.	Other
163	Greene CM et al.	2014	Distinct parietal sites mediate the influences of mood, arousal, and their interaction on human recognition memory.	Perception
