# Supplementary material for: The rediscovered motor-related area 55b emerges as a core hub of music perception
Source: Commun Biol. 2022 Oct 18;5:1104. doi: 10.1038/s42003-022-04009-0 (PMC9579133; doi:10.1038/s42003-022-04009-0)
Supplement: Supplementary file 5 — Supplementary Data 2 [file 42003_2022_4009_MOESM5_ESM.xlsx]

## Sheet: Sheet1
No.	Region Name	Region Long Name	Cortex
1	V1_L	Primary_Visual_Cortex_L	Primary_Visual
2	MST_L	Medial_Superior_Temporal_Area_L	MT+_Complex_and_Neighboring_Visual_Areas
3	V6_L	Sixth_Visual_Area_L	Dorsal_Stream_Visual
4	V2_L	Second_Visual_Area_L	Early_Visual
5	V3_L	Third_Visual_Area_L	Early_Visual
6	V4_L	Fourth_Visual_Area_L	Early_Visual
7	V8_L	Eighth_Visual_Area_L	Ventral_Stream_Visual
8	4_L	Primary_Motor_Cortex_L	Somatosensory_and_Motor
9	3b_L	Primary_Sensory_Cortex_L	Somatosensory_and_Motor
10	FEF_L	Frontal_Eye_Fields_L	Premotor
11	PEF_L	Premotor_Eye_Field_L	Premotor
12	55b_L	Area_55b_L	Premotor
13	V3A_L	Area_V3A_L	Dorsal_Stream_Visual
14	RSC_L	RetroSplenial_Complex_L	Posterior_Cingulate
15	POS2_L	Parieto-Occipital_Sulcus_Area_2_L	Posterior_Cingulate
16	V7_L	Seventh_Visual_Area_L	Dorsal_Stream_Visual
17	IPS1_L	IntraParietal_Sulcus_Area_1_L	Dorsal_Stream_Visual
18	FFC_L	Fusiform_Face_Complex_L	Ventral_Stream_Visual
19	V3B_L	Area_V3B_L	Dorsal_Stream_Visual
20	LO1_L	Area_Lateral_Occipital_1_L	MT+_Complex_and_Neighboring_Visual_Areas
21	LO2_L	Area_Lateral_Occipital_2_L	MT+_Complex_and_Neighboring_Visual_Areas
22	PIT_L	Posterior_InferoTemporal_complex_L	Ventral_Stream_Visual
23	MT_L	Middle_Temporal_Area_L	MT+_Complex_and_Neighboring_Visual_Areas
24	A1_L	Primary_Auditory_Cortex_L	Early_Auditory
25	PSL_L	PeriSylvian_Language_Area_L	Temporo-Parieto_Occipital_Junction
26	SFL_L	Superior_Frontal_Language_Area_L	Dorsolateral_Prefrontal
27	PCV_L	PreCuneus_Visual_Area_L	Posterior_Cingulate
28	STV_L	Superior_Temporal_Visual_Area_L	Temporo-Parieto-Occipital_Junction
29	7Pm_L	Medial_Area_7P_L	Superior_Parietal
30	7m_L	Area_7m_L	Posterior_Cingulate
31	POS1_L	Parieto-Occipital_Sulcus_Area_1_L	Posterior_Cingulate
32	23d_L	Area_23d_L	Posterior_Cingulate
33	v23ab_L	Area_ventral_23_a+b_L	Posterior_Cingulate
34	d23ab_L	Area_dorsal_23_a+b_L	Posterior_Cingulate
35	31pv_L	Area_31p_ventral_L	Posterior_Cingulate
36	5m_L	Area_5m_L	Paracentral_Lobular_and_Mid_Cingulate
37	5mv_L	Area_5m_ventral_L	Paracentral_Lobular_and_Mid_Cingulate
38	23c_L	Area_23c_L	Paracentral_Lobular_and_Mid_Cingulate
39	5L_L	Area_5L_L	Paracentral_Lobular_and_Mid_Cingulate
40	24dd_L	Dorsal_Area_24d_L	Paracentral_Lobular_and_Mid_Cingulate
41	24dv_L	Ventral_Area_24d_L	Paracentral_Lobular_and_Mid_Cingulate
42	7AL_L	Lateral_Area_7A_L	Superior_Parietal
43	SCEF_L	Supplementary_and_Cingulate_Eye_Field_L	Paracentral_Lobular_and_Mid_Cingulate
44	6ma_L	Area_6m_anterior_L	Paracentral_Lobular_and_Mid_Cingulate
45	7Am_L	Medial_Area_7A_L	Superior_Parietal
46	7Pl_L	Lateral_Area_7P_L	Superior_Parietal
47	7PC_L	Area_7PC_L	Superior_Parietal
48	LIPv_L	Area_Lateral_IntraParietal_ventral_L	Superior_Parietal
49	VIP_L	Ventral_IntraParietal_Complex_L	Superior_Parietal
50	MIP_L	Medial_IntraParietal_Area_L	Superior_Parietal
51	1_L	Area_1_L	Somatosensory_and_Motor
52	2_L	Area_2_L	Somatosensory_and_Motor
53	3a_L	Area_3a_L	Somatosensory_and_Motor
54	6d_L	Dorsal_area_6_L	Premotor
55	6mp_L	Area_6mp_L	Paracentral_Lobular_and_Mid_Cingulate
56	6v_L	Ventral_Area_6_L	Premotor
57	p24pr_L	Area_Posterior_24_prime_L	Anterior_Cingulate_and_Medial_Prefrontal
58	33pr_L	Area_33_prime_L	Anterior_Cingulate_and_Medial_Prefrontal
59	a24pr_L	Anterior_24_prime_L	Anterior_Cingulate_and_Medial_Prefrontal
60	p32pr_L	Area_p32_prime_L	Anterior_Cingulate_and_Medial_Prefrontal
61	a24_L	Area_a24_L	Anterior_Cingulate_and_Medial_Prefrontal
62	d32_L	Area_dorsal_32_L	Anterior_Cingulate_and_Medial_Prefrontal
63	8BM_L	Area_8BM_L	Anterior_Cingulate_and_Medial_Prefrontal
64	p32_L	Area_p32_L	Anterior_Cingulate_and_Medial_Prefrontal
65	10r_L	Area_10r_L	Anterior_Cingulate_and_Medial_Prefrontal
66	47m_L	Area_47m_L	Orbital_and_Polar_Frontal
67	8Av_L	Area_8Av_L	Dorsolateral_Prefrontal
68	8Ad_L	Area_8Ad_L	Dorsolateral_Prefrontal
69	9m_L	Area_9_Middle_L	Anterior_Cingulate_and_Medial_Prefrontal
70	8BL_L	Area_8B_Lateral_L	Dorsolateral_Prefrontal
71	9p_L	Area_9_Posterior_L	Dorsolateral_Prefrontal
72	10d_L	Area_10d_L	Orbital_and_Polar_Frontal
73	8C_L	Area_8C_L	Dorsolateral_Prefrontal
74	44_L	Area_44_L	Inferior_Frontal
75	45_L	Area_45_L	Inferior_Frontal
76	47l_L	Area_47l_(47_lateral)_L	Inferior_Frontal
77	a47r_L	Area_anterior_47r_L	Inferior_Frontal
78	6r_L	Rostral_Area_6_L	Premotor
79	IFJa_L	Area_IFJa_L	Inferior_Frontal
80	IFJp_L	Area_IFJp_L	Inferior_Frontal
81	IFSp_L	Area_IFSp_L	Inferior_Frontal
82	IFSa_L	Area_IFSa_L	Inferior_Frontal
83	p9-46v_L	Area_posterior_9-46v_L	Dorsolateral_Prefrontal
84	46_L	Area_46_L	Dorsolateral_Prefrontal
85	a9-46v_L	Area_anterior_9-46v_L	Dorsolateral_Prefrontal
86	9-46d_L	Area_9-46d_L	Dorsolateral_Prefrontal
87	9a_L	Area_9_anterior_L	Dorsolateral_Prefrontal
88	10v_L	Area_10v_L	Anterior_Cingulate_and_Medial_Prefrontal
89	a10p_L	Area_anterior_10p_L	Orbital_and_Polar_Frontal
90	10pp_L	Polar_10p_L	Orbital_and_Polar_Frontal
91	11l_L	Area_11l_L	Orbital_and_Polar_Frontal
92	13l_L	Area_13l_L	Orbital_and_Polar_Frontal
93	OFC_L	Orbital_Frontal_Complex_L	Orbital_and_Polar_Frontal
94	47s_L	Area_47s_L	Orbital_and_Polar_Frontal
95	LIPd_L	Area_Lateral_IntraParietal_dorsal_L	Superior_Parietal
96	6a_L	Area_6_anterior_L	Premotor
97	i6-8_L	Inferior_6-8_Transitional_Area_L	Dorsolateral_Prefrontal
98	s6-8_L	Superior_6-8_Transitional_Area_L	Dorsolateral_Prefrontal
99	43_L	Area_43_L	Posterior_Opercular
100	OP4_L	Area_OP4-PV_L	Posterior_Opercular
101	OP1_L	Area_OP1-SII_L	Posterior_Opercular
102	OP2-3_L	Area_OP2-3-VS_L	Posterior_Opercular
103	52_L	Area_52_L	Early_Auditory
104	RI_L	RetroInsular_Cortex_L	Early_Auditory
105	PFcm_L	Area_PFcm_L	Early_Auditory
106	PoI2_L	Posterior_Insular_Area_2_L	Insular_and_Frontal_Opercular
107	TA2_L	Area_TA2_L	Auditory_Association
108	FOP4_L	Frontal_Opercular_Area_4_L	Insular_and_Frontal_Opercular
109	MI_L	Middle_Insular_Area_L	Insular_and_Frontal_Opercular
110	Pir_L	Pirform_Cortex_L	Insular_and_Frontal_Opercular
111	AVI_L	Anterior_Ventral_Insular_Area_L	Insular_and_Frontal_Opercular
112	AAIC_L	Anterior_Agranular_Insula_Complex_L	Insular_and_Frontal_Opercular
113	FOP1_L	Frontal_Opercular_Area_1_L	Posterior_Opercular
114	FOP3_L	Frontal_Opercular_Area_3_L	Insular_and_Frontal_Opercular
115	FOP2_L	Frontal_Opercular_Area_2_L	Insular_and_Frontal_Opercular
116	PFt_L	Area_PFt_L	Inferior_Parietal
117	AIP_L	Anterior_IntraParietal_Area_L	Superior_Parietal
118	EC_L	Entorhinal_Cortex_L	Medial_Temporal
119	PreS_L	PreSubiculum_L	Medial_Temporal
120	H_L	Hippocampus_L	Medial_Temporal
121	ProS_L	ProStriate_Area_L	Posterior_Cingulate
122	PeEc_L	Perirhinal_Ectorhinal_Cortex_L	Medial_Temporal
123	STGa_L	Area_STGa_L	Auditory_Association
124	PBelt_L	ParaBelt_Complex_L	Early_Auditory
125	A5_L	Auditory_5_Complex_L	Auditory_Association
126	PHA1_L	ParaHippocampal_Area_1_L	Medial_Temporal
127	PHA3_L	ParaHippocampal_Area_3_L	Medial_Temporal
128	STSda_L	Area_STSd_anterior_L	Auditory_Association
129	STSdp_L	Area_STSd_posterior_L	Auditory_Association
130	STSvp_L	Area_STSv_posterior_L	Auditory_Association
131	TGd_L	Area_TG_dorsal_L	Lateral_Temporal
132	TE1a_L	Area_TE1_anterior_L	Lateral_Temporal
133	TE1p_L	Area_TE1_posterior_L	Lateral_Temporal
134	TE2a_L	Area_TE2_anterior_L	Lateral_Temporal
135	TF_L	Area_TF_L	Medial_Temporal
136	TE2p_L	Area_TE2_posterior_L	Lateral_Temporal
137	PHT_L	Area_PHT_L	Lateral_Temporal
138	PH_L	Area_PH_L	MT+_Complex_and_Neighboring_Visual_Areas
139	TPOJ1_L	Area_TemporoParietoOccipital_Junction_1_L	Temporo-Parieto-Occipital_Junction
140	TPOJ2_L	Area_TemporoParietoOccipital_Junction_2_L	Temporo-Parieto-Occipital_Junction
141	TPOJ3_L	Area_TemporoParietoOccipital_Junction_3_L	Temporo-Parieto-Occipital_Junction
142	DVT_L	Dorsal_Transitional_Visual_Area_L	Posterior_Cingulate
143	PGp_L	Area_PGp_L	Inferior_Parietal
144	IP2_L	Area_IntraParietal_2_L	Inferior_Parietal
145	IP1_L	Area_IntraParietal_1_L	Inferior_Parietal
146	IP0_L	Area_IntraParietal_0_L	Inferior_Parietal
147	PFop_L	Area_PF_Opercular_L	Inferior_Parietal
148	PF_L	Area_PF_Complex_L	Inferior_Parietal
149	PFm_L	Area_PFm_Complex_L	Inferior_Parietal
150	PGi_L	Area_PGi_L	Inferior_Parietal
151	PGs_L	Area_PGs_L	Inferior_Parietal
152	V6A_L	Area_V6A_L	Dorsal_Stream_Visual
153	VMV1_L	VentroMedial_Visual_Area_1_L	Ventral_Stream_Visual
154	VMV3_L	VentroMedial_Visual_Area_3_L	Ventral_Stream_Visual
155	PHA2_L	ParaHippocampal_Area_2_L	Medial_Temporal
156	V4t_L	Area_V4t_L	MT+_Complex_and_Neighboring_Visual_Areas
157	FST_L	Area_FST_L	MT+_Complex_and_Neighboring_Visual_Areas
158	V3CD_L	Area_V3CD_L	MT+_Complex_and_Neighboring_Visual_Areas
159	LO3_L	Area_Lateral_Occipital_3_L	MT+_Complex_and_Neighboring_Visual_Areas
160	VMV2_L	VentroMedial_Visual_Area_2_L	Ventral_Stream_Visual
161	31pd_L	Area_31pd_L	Posterior_Cingulate
162	31a_L	Area_31a_L	Posterior_Cingulate
163	VVC_L	Ventral_Visual_Complex_L	Ventral_Stream_Visual
164	25_L	Area_25_L	Anterior_Cingulate_and_Medial_Prefrontal
165	s32_L	Area_s32_L	Anterior_Cingulate_and_Medial_Prefrontal
166	pOFC_L	Posterior_OFC_Complex_L	Anterior_Cingulate_and_Medial_Prefrontal
167	PoI1_L	Area_Posterior_Insular_1_L	Insular_and_Frontal_Opercular
168	Ig_L	Insular_Granular_Complex_L	Insular_and_Frontal_Opercular
169	FOP5_L	Area_Frontal_Opercular_5_L	Insular_and_Frontal_Opercular
170	p10p_L	Area_posterior_10p_L	Orbital_and_Polar_Frontal
171	p47r_L	Area_posterior_47r_L	Inferior_Frontal
172	TGv_L	Area_TG_Ventral_L	Lateral_Temporal
173	MBelt_L	Medial_Belt_Complex_L	Early_Auditory
174	LBelt_L	Lateral_Belt_Complex_L	Early_Auditory
175	A4_L	Auditory_4_Complex_L	Auditory_Association
176	STSva_L	Area_STSv_anterior_L	Auditory_Association
177	TE1m_L	Area_TE1_Middle_L	Lateral_Temporal
178	PI_L	Para-Insular_Area_L	Insular_and_Frontal_Opercular
179	a32pr_L	Area_anterior_32_prime_L	Anterior_Cingulate_and_Medial_Prefrontal
180	p24_L	Area_posterior_24_L	Anterior_Cingulate_and_Medial_Prefrontal
201	V1_R	Primary_Visual_Cortex_R	Primary_Visual
202	MST_R	Medial_Superior_Temporal_Area_R	MT+_Complex_and_Neighboring_Visual_Areas
203	V6_R	Sixth_Visual_Area_R	Dorsal_Stream_Visual
204	V2_R	Second_Visual_Area_R	Early_Visual
205	V3_R	Third_Visual_Area_R	Early_Visual
206	V4_R	Fourth_Visual_Area_R	Early_Visual
207	V8_R	Eighth_Visual_Area_R	Ventral_Stream_Visual
208	4_R	Primary_Motor_Cortex_R	Somatosensory_and_Motor
209	3b_R	Primary_Sensory_Cortex_R	Somatosensory_and_Motor
210	FEF_R	Frontal_Eye_Fields_R	Premotor
211	PEF_R	Premotor_Eye_Field_R	Premotor
212	55b_R	Area_55b_R	Premotor
213	V3A_R	Area_V3A_R	Dorsal_Stream_Visual
214	RSC_R	RetroSplenial_Complex_R	Posterior_Cingulate
215	POS2_R	Parieto-Occipital_Sulcus_Area_2_R	Posterior_Cingulate
216	V7_R	Seventh_Visual_Area_R	Dorsal_Stream_Visual
217	IPS1_R	IntraParietal_Sulcus_Area_1_R	Dorsal_Stream_Visual
218	FFC_R	Fusiform_Face_Complex_R	Ventral_Stream_Visual
219	V3B_R	Area_V3B_R	Dorsal_Stream_Visual
220	LO1_R	Area_Lateral_Occipital_1_R	MT+_Complex_and_Neighboring_Visual_Areas
221	LO2_R	Area_Lateral_Occipital_2_R	MT+_Complex_and_Neighboring_Visual_Areas
222	PIT_R	Posterior_InferoTemporal_complex_R	Ventral_Stream_Visual
223	MT_R	Middle_Temporal_Area_R	MT+_Complex_and_Neighboring_Visual_Areas
224	A1_R	Primary_Auditory_Cortex_R	Early_Auditory
225	PSL_R	PeriSylvian_Language_Area_R	Temporo-Parieto-Occipital_Junction
226	SFL_R	Superior_Frontal_Language_Area_R	Dorsolateral_Prefrontal
227	PCV_R	PreCuneus_Visual_Area_R	Posterior_Cingulate
228	STV_R	Superior_Temporal_Visual_Area_R	Temporo-Parieto-Occipital_Junction
229	7Pm_R	Medial_Area_7P_R	Superior_Parietal
230	7m_R	Area_7m_R	Posterior_Cingulate
231	POS1_R	Parieto-Occipital_Sulcus_Area_1_R	Posterior_Cingulate
232	23d_R	Area_23d_R	Posterior_Cingulate
233	v23ab_R	Area_ventral_23_a+b_R	Posterior_Cingulate
234	d23ab_R	Area_dorsal_23_a+b_R	Posterior_Cingulate
235	31pv_R	Area_31p_ventral_R	Posterior_Cingulate
236	5m_R	Area_5m_R	Paracentral_Lobular_and_Mid_Cingulate
237	5mv_R	Area_5m_ventral_R	Paracentral_Lobular_and_Mid_Cingulate
238	23c_R	Area_23c_R	Paracentral_Lobular_and_Mid_Cingulate
239	5L_R	Area_5L_R	Paracentral_Lobular_and_Mid_Cingulate
240	24dd_R	Dorsal_Area_24d_R	Paracentral_Lobular_and_Mid_Cingulate
241	24dv_R	Ventral_Area_24d_R	Paracentral_Lobular_and_Mid_Cingulate
242	7AL_R	Lateral_Area_7A_R	Superior_Parietal
243	SCEF_R	Supplementary_and_Cingulate_Eye_Field_R	Paracentral_Lobular_and_Mid_Cingulate
244	6ma_R	Area_6m_anterior_R	Paracentral_Lobular_and_Mid_Cingulate
245	7Am_R	Medial_Area_7A_R	Superior_Parietal
246	7Pl_R	Lateral_Area_7P_R	Superior_Parietal
247	7PC_R	Area_7PC_R	Superior_Parietal
248	LIPv_R	Area_Lateral_IntraParietal_ventral_R	Superior_Parietal
249	VIP_R	Ventral_IntraParietal_Complex_R	Superior_Parietal
250	MIP_R	Medial_IntraParietal_Area_R	Superior_Parietal
251	1_R	Area_1_R	Somatosensory_and_Motor
252	2_R	Area_2_R	Somatosensory_and_Motor
253	3a_R	Area_3a_R	Somatosensory_and_Motor
254	6d_R	Dorsal_area_6_R	Premotor
255	6mp_R	Area_6mp_R	Paracentral_Lobular_and_Mid_Cingulate
256	6v_R	Ventral_Area_6_R	Premotor
257	p24pr_R	Area_Posterior_24_prime_R	Anterior_Cingulate_and_Medial_Prefrontal
258	33pr_R	Area_33_prime_R	Anterior_Cingulate_and_Medial_Prefrontal
259	a24pr_R	Anterior_24_prime_R	Anterior_Cingulate_and_Medial_Prefrontal
260	p32pr_R	Area_p32_prime_R	Anterior_Cingulate_and_Medial_Prefrontal
261	a24_R	Area_a24_R	Anterior_Cingulate_and_Medial_Prefrontal
262	d32_R	Area_dorsal_32_R	Anterior_Cingulate_and_Medial_Prefrontal
263	8BM_R	Area_8BM_R	Anterior_Cingulate_and_Medial_Prefrontal
264	p32_R	Area_p32_R	Anterior_Cingulate_and_Medial_Prefrontal
265	10r_R	Area_10r_R	Anterior_Cingulate_and_Medial_Prefrontal
266	47m_R	Area_47m_R	Orbital_and_Polar_Frontal
267	8Av_R	Area_8Av_R	Dorsolateral_Prefrontal
268	8Ad_R	Area_8Ad_R	Dorsolateral_Prefrontal
269	9m_R	Area_9_Middle_R	Anterior_Cingulate_and_Medial_Prefrontal
270	8BL_R	Area_8B_Lateral_R	Dorsolateral_Prefrontal
271	9p_R	Area_9_Posterior_R	Dorsolateral_Prefrontal
272	10d_R	Area_10d_R	Orbital_and_Polar_Frontal
273	8C_R	Area_8C_R	Dorsolateral_Prefrontal
274	44_R	Area_44_R	Inferior_Frontal
275	45_R	Area_45_R	Inferior_Frontal
276	47l_R	Area_47l_(47_lateral)_R	Inferior_Frontal
277	a47r_R	Area_anterior_47r_R	Inferior_Frontal
278	6r_R	Rostral_Area_6_R	Premotor
279	IFJa_R	Area_IFJa_R	Inferior_Frontal
280	IFJp_R	Area_IFJp_R	Inferior_Frontal
281	IFSp_R	Area_IFSp_R	Inferior_Frontal
282	IFSa_R	Area_IFSa_R	Inferior_Frontal
283	p9-46v_R	Area_posterior_9-46v_R	Dorsolateral_Prefrontal
284	46_R	Area_46_R	Dorsolateral_Prefrontal
285	a9-46v_R	Area_anterior_9-46v_R	Dorsolateral_Prefrontal
286	9-46d_R	Area_9-46d_R	Dorsolateral_Prefrontal
287	9a_R	Area_9_anterior_R	Dorsolateral_Prefrontal
288	10v_R	Area_10v_R	Anterior_Cingulate_and_Medial_Prefrontal
289	a10p_R	Area_anterior_10p_R	Orbital_and_Polar_Frontal
290	10pp_R	Polar_10p_R	Orbital_and_Polar_Frontal
291	11l_R	Area_11l_R	Orbital_and_Polar_Frontal
292	13l_R	Area_13l_R	Orbital_and_Polar_Frontal
293	OFC_R	Orbital_Frontal_Complex_R	Orbital_and_Polar_Frontal
294	47s_R	Area_47s_R	Orbital_and_Polar_Frontal
295	LIPd_R	Area_Lateral_IntraParietal_dorsal_R	Superior_Parietal
296	6a_R	Area_6_anterior_R	Premotor
297	i6-8_R	Inferior_6-8_Transitional_Area_R	Dorsolateral_Prefrontal
298	s6-8_R	Superior_6-8_Transitional_Area_R	Dorsolateral_Prefrontal
299	43_R	Area_43_R	Posterior_Opercular
300	OP4_R	Area_OP4-PV_R	Posterior_Opercular
301	OP1_R	Area_OP1-SII_R	Posterior_Opercular
302	OP2-3_R	Area_OP2-3-VS_R	Posterior_Opercular
303	52_R	Area_52_R	Early_Auditory
304	RI_R	RetroInsular_Cortex_R	Early_Auditory
305	PFcm_R	Area_PFcm_R	Early_Auditory
306	PoI2_R	Posterior_Insular_Area_2_R	Insular_and_Frontal_Opercular
307	TA2_R	Area_TA2_R	Auditory_Association
308	FOP4_R	Frontal_Opercular_Area_4_R	Insular_and_Frontal_Opercular
309	MI_R	Middle_Insular_Area_R	Insular_and_Frontal_Opercular
310	Pir_R	Pirform_Cortex_R	Insular_and_Frontal_Opercular
311	AVI_R	Anterior_Ventral_Insular_Area_R	Insular_and_Frontal_Opercular
312	AAIC_R	Anterior_Agranular_Insula_Complex_R	Insular_and_Frontal_Opercular
313	FOP1_R	Frontal_Opercular_Area_1_R	Posterior_Opercular
314	FOP3_R	Frontal_Opercular_Area_3_R	Insular_and_Frontal_Opercular
315	FOP2_R	Frontal_Opercular_Area_2_R	Insular_and_Frontal_Opercular
316	PFt_R	Area_PFt_R	Inferior_Parietal
317	AIP_R	Anterior_IntraParietal_Area_R	Superior_Parietal
318	EC_R	Entorhinal_Cortex_R	Medial_Temporal
319	PreS_R	PreSubiculum_R	Medial_Temporal
320	H_R	Hippocampus_R	Medial_Temporal
321	ProS_R	ProStriate_Area_R	Posterior_Cingulate
322	PeEc_R	Perirhinal_Ectorhinal_Cortex_R	Medial_Temporal
323	STGa_R	Area_STGa_R	Auditory_Association
324	PBelt_R	ParaBelt_Complex_R	Early_Auditory
325	A5_R	Auditory_5_Complex_R	Auditory_Association
326	PHA1_R	ParaHippocampal_Area_1_R	Medial_Temporal
327	PHA3_R	ParaHippocampal_Area_3_R	Medial_Temporal
328	STSda_R	Area_STSd_anterior_R	Auditory_Association
329	STSdp_R	Area_STSd_posterior_R	Auditory_Association
330	STSvp_R	Area_STSv_posterior_R	Auditory_Association
331	TGd_R	Area_TG_dorsal_R	Lateral_Temporal
332	TE1a_R	Area_TE1_anterior_R	Lateral_Temporal
333	TE1p_R	Area_TE1_posterior_R	Lateral_Temporal
334	TE2a_R	Area_TE2_anterior_R	Lateral_Temporal
335	TF_R	Area_TF_R	Medial_Temporal
336	TE2p_R	Area_TE2_posterior_R	Lateral_Temporal
337	PHT_R	Area_PHT_R	Lateral_Temporal
338	PH_R	Area_PH_R	MT+_Complex_and_Neighboring_Visual_Areas
339	TPOJ1_R	Area_TemporoParietoOccipital_Junction_1_R	Temporo-Parieto-Occipital_Junction
340	TPOJ2_R	Area_TemporoParietoOccipital_Junction_2_R	Temporo-Parieto-Occipital_Junction
341	TPOJ3_R	Area_TemporoParietoOccipital_Junction_3_R	Temporo-Parieto-Occipital_Junction
342	DVT_R	Dorsal_Transitional_Visual_Area_R	Posterior_Cingulate
343	PGp_R	Area_PGp_R	Inferior_Parietal
344	IP2_R	Area_IntraParietal_2_R	Inferior_Parietal
345	IP1_R	Area_IntraParietal_1_R	Inferior_Parietal
346	IP0_R	Area_IntraParietal_0_R	Inferior_Parietal
347	PFop_R	Area_PF_Opercular_R	Inferior_Parietal
348	PF_R	Area_PF_Complex_R	Inferior_Parietal
349	PFm_R	Area_PFm_Complex_R	Inferior_Parietal
350	PGi_R	Area_PGi_R	Inferior_Parietal
351	PGs_R	Area_PGs_R	Inferior_Parietal
352	V6A_R	Area_V6A_R	Dorsal_Stream_Visual
353	VMV1_R	VentroMedial_Visual_Area_1_R	Ventral_Stream_Visual
354	VMV3_R	VentroMedial_Visual_Area_3_R	Ventral_Stream_Visual
355	PHA2_R	ParaHippocampal_Area_2_R	Medial_Temporal
356	V4t_R	Area_V4t_R	MT+_Complex_and_Neighboring_Visual_Areas
357	FST_R	Area_FST_R	MT+_Complex_and_Neighboring_Visual_Areas
358	V3CD_R	Area_V3CD_R	MT+_Complex_and_Neighboring_Visual_Areas
359	LO3_R	Area_Lateral_Occipital_3_R	MT+_Complex_and_Neighboring_Visual_Areas
360	VMV2_R	VentroMedial_Visual_Area_2_R	Ventral_Stream_Visual
361	31pd_R	Area_31pd_R	Posterior_Cingulate
362	31a_R	Area_31a_R	Posterior_Cingulate
363	VVC_R	Ventral_Visual_Complex_R	Ventral_Stream_Visual
364	25_R	Area_25_R	Anterior_Cingulate_and_Medial_Prefrontal
365	s32_R	Area_s32_R	Anterior_Cingulate_and_Medial_Prefrontal
366	pOFC_R	posterior_OFC_Complex_R	Anterior_Cingulate_and_Medial_Prefrontal
367	PoI1_R	Area_Posterior_Insular_1_R	Insular_and_Frontal_Opercular
368	Ig_R	Insular_Granular_Complex_R	Insular_and_Frontal_Opercular
369	FOP5_R	Area_Frontal_Opercular_5_R	Insular_and_Frontal_Opercular
370	p10p_R	Area_posterior_10p_R	Orbital_and_Polar_Frontal
371	p47r_R	Area_posterior_47r_R	Inferior_Frontal
372	TGv_R	Area_TG_Ventral_R	Lateral_Temporal
373	MBelt_R	Medial_Belt_Complex_R	Early_Auditory
374	LBelt_R	Lateral_Belt_Complex_R	Early_Auditory
375	A4_R	Auditory_4_Complex_R	Auditory_Association
376	STSva_R	Area_STSv_anterior_R	Auditory_Association
377	TE1m_R	Area_TE1_Middle_R	Lateral_Temporal
378	PI_R	Para-Insular_Area_R	Insular_and_Frontal_Opercular
379	a32pr_R	Area_anterior_32_prime_R	Anterior_Cingulate_and_Medial_Prefrontal
380	p24_R	Area_posterior_24_R	Anterior_Cingulate_and_Medial_Prefrontal
